# Supplementary material for: MTF1 Is Essential for the Expression of MT1B, MT1F, MT1G, and MT1H Induced by PHMG, but Not CMIT, in the Human Pulmonary Alveolar Epithelial Cells
Source: Toxics. 2021 Aug 29;9(9):203. doi: 10.3390/toxics9090203 (PMC8472727; doi:10.3390/toxics9090203)
Supplement: Supplementary file 1 [file toxics-09-00203-s001.zip]

Archive with 1 entries (1 files):
- toxics-1281924-supplementary.pdf
